# Supplementary material for: SHaploseek is a sequencing-only, high-resolution method for comprehensive preimplantation genetic testing
Source: Sci Rep. 2023 Oct 21;13:18036. doi: 10.1038/s41598-023-45292-z (PMC10590366; doi:10.1038/s41598-023-45292-z)
Supplement: Supplementary file 2 — Supplementary Information 2. [file 41598_2023_45292_MOESM2_ESM.xlsx]

## Sheet: Table S1
Embryo	Family number	Indication	phasing index	inheritance	PGT-M PCR	PGT-M Haploseek	PGT-M SHaploseek 4x	PGT-M SHaploseek 2x	PGT-M SHaploseek 1x	PGT-M SHaploseek resequenced	Which SHaploseek validated	PGT-A/PGT-SR Haploseek/SHaploseek*	PGT-A/PGT-SR Veriseq*
47L-1b	9	nonsyndromic hearing loss (GJB2 gene)	child	AR	wt mat/mut pat	wt mat / mut pat	wt mat / mut pat	wt mat / mut pat	wt mat / mut pat	N/A	4x,2x,1x	-10,+21,-22	-10,+21,-22
48L-2b	9	nonsyndromic hearing loss (GJB2 gene)	child	AR	NR mat/wt pat	wt mat / wt pat	wt mat / wt pat	wt mat / wt pat	wt mat / NR pat	N/A	4x,2x,1x	-18, -22	-18,-22
78f-3	25	HNPCC (MLH1 gene)	grandparent	AD	mutant	mutant	mutant	mutant	mutant	N/A	4x,2x,1x	euploid	euploid
79f-7	25	HNPCC (MLH1 gene)	grandparent	AD	mutant	mutant	mutant	mutant	mutant	N/A	4x,2x,1x	euploid	euploid
80f-9	25	HNPCC (MLH1 gene)	grandparent	AD	mutant	mutant	mutant	mutant	mutant	N/A	4x,2x,1x	+10s,-10s,-21	+10s,-10s,-21
110f-1	26	Renal cyst diagetes syndrome RCAD (HNF1B gene)	grandparent	AD	mutant	mutant	mutant	mutant	NR	N/A	4x,2x	-22	-22
111f-2	26	Renal cyst diagetes syndrome RCAD (HNF1B gene)	grandparent	AD	mutant	mutant	mutant	mutant	mutant	N/A	4x,2x,1x	euploid	euploid
112f-3	26	Renal cyst diagetes syndrome RCAD (HNF1B gene)	grandparent	AD	wild type	wild type	wild type	wild type	wild type	N/A	4x,2x,1x	euploid	euploid
135j-6	27	chr22q duplication	grandparent	AD	mutant	mutant	NR	mutant	mutant	mutant	2x,1x,resequenced	euploid	euploid
136j-8	27	chr22q duplication	grandparent	AD	mutant	mutant	mutant	mutant	mutant	mutant	4x,2x,1x,resequenced	euploid	euploid
137j-9	27	chr22q duplication	grandparent	AD	mutant	mutant	mutant	mutant	mutant	mutant	4x,2x,1x,resequenced	euploid	euploid
138j-10	27	chr22q duplication	grandparent	AD	mutant	NR	NR	mutant	mutant	mutant	2x,1x,resequenced	+16	+16
123l-1	29	t(4;9)(p16.3;q34.3)	grandparent	AD	N/A	normal chr4 / normal chr9	normal chr4 / normal chr9	normal chr4 / normal chr9	normal chr4 / normal chr9	N/A	4x,2x,1x	-20	-20
124l-2	29	t(4;9)(p16.3;q34.3)	grandparent	AD	N/A	NR chr4 / normal chr9	NR chr4 / normal chr9	NR chr4 / normal chr9	NR chr4 / normal chr9	N/A	4x,2x,1x	euploid	euploid
35g-1	31	Gaucher disease (GBA gene)	grandparent	AR	NR mat / mut pat	NR mat / mut pat	mut mat / mut pat	NR mat / mut pat	NR mat / NR pat	NR mat / NR pat	4x,2x	euploid	euploid
37g-3	31	Gaucher disease (GBA gene)	grandparent	AR	wt mat / mut pat	wt mat / mut pat	wt mat / mut pat	wt mat / mut pat	wt mat / mut pat	wt mat / mut pat	4x,2x,1x,resequenced	euploid	euploid
40g-6	31	Gaucher disease (GBA gene)	grandparent	AR	wt mat / wt pat	wt mat / wt pat	wt mat / wt pat	wt mat / wt pat	wt mat / wt pat	wt mat / wt pat	4x,2x,1x,resequenced	-4	-4
99g-8	33	Gorlin syndrome (PTCH1 gene)	grandparent	AD	wild type	wild type	NR	wild type	NR	N/A	2x	euploid	euploid
100g-11	33	Gorlin syndrome (PTCH1 gene)	grandparent	AD	wild type	wild type	wild type	wild type	wild type	N/A	4x,2x,1x	euploid	euploid
101g-12	33	Gorlin syndrome (PTCH1 gene)	grandparent	AD	wild type	wild type	wild type	wild type	wild type	N/A	4x,2x,1x	+10s	+10s
70i-1	42	Neurofibromatosis (NF1 gene)	child	AD	NR	wild type	wild type	wild type	wild type	wild type	4x,2x,1x,resequenced	-1,+3,-13,+14,+16	-1,+3,-13,+14,+16
71i-5	42	Neurofibromatosis (NF1 gene)	child	AD	mutant	mutant	mutant	mutant	mutant	mutant	4x,2x,1x,resequenced	-22	-22
72i-9	42	Neurofibromatosis (NF1 gene)	child	AD	mutant	mutant	mutant	mutant	mutant	mutant	4x,2x,1x,resequenced	+17,+20	+17,+20
18j-1	45	Aicardi Goutieres syndrome (SAMHD1 gene)	child	AR	mut mat / wt pat	mut mat / wt pat	mut mat / wt pat	mut mat / NR pat	mut mat / NR pat	mut mat / wt pat	4x,2x,1x,resequenced	+4, -22	+4, -22
19j-2	45	Aicardi Goutieres syndrome (SAMHD1 gene)	child	AR	wt mat / wt pat	wt mat / wt pat	wt mat / wt pat	wt mat / wt pat	NR mat / wt pat	NR mat / wt pat	4x,2x,1x,resequenced	euploid	euploid
20j-3	45	Aicardi Goutieres syndrome (SAMHD1 gene)	child	AR	wt mat / mut pat	wt mat / mut pat	wt mat / mut pat	wt mat / mut pat	wt mat / mut pat	NR mat / mut pat	4x,2x,1x,resequenced	euploid	euploid
113f-2	47	autosomal dominant polycystic kidney disease ADPKD (PKD1 gene)	grandparent	AD	wild type	NR	wild type	wild type	wild type	wild type	4x,2x,1x,resequenced	euploid	euploid
11p-2	48	chr1q21.1 duplication	child	AD	wild type	wild type	wild type	wild type	wild type	N/A	4x,2x,1x	+4,-7,+9,-10,-18	+4,-7,+9,-10,-18
13p-4	48	chr1q21.1 duplication	child	AD	wild type	wild type	wild type	wild type	wild type	N/A	4x,2x,1x	euploid	euploid
142o-11	49	Aniridia (PAX6 gene)	grandparent	AD	N/A	wild type	wild type	wild type	wild type	N/A	4x,2x,1x	euploid	euploid
144o-13	49	Aniridia (PAX6 gene)	grandparent	AD	N/A	wild type	wild type	wild type	wild type	N/A	4x,2x,1x	-4,+15,+X	-4,+15,+X
Table S1. Summary of SHaploseek, Haploseek, and PCR-based test results for combined copy number variation (CNV) and haplotype prediction using either child or grandparent reference/s for the indicated blastomere/blastocyst biopsies in clinical PGT cycles.
Abbreviations: PGT-A = PGT for aneuploidy, PGT-SR = PGT for structural rearrangements, PGT-M = PGT for molecular disorders, N/A = not applicable, NR = no result, wt = wild type, mut = mutant, mat = maternal allele, pat = paternal allele, dup = duplication, AD = autosomal dominant, AR = autosomal recessive, Veriseq = Veriseq-PGS commercial aneuploidy detection kit used for PGT-A/PGT-SR validation
* An "s" designation represents a segmental gain/loss of the indicated chromosome
